# Supplementary material for: 4-Cyano­pyridinium nitrate
Source: Acta Crystallogr Sect E Struct Rep Online. 2012 May 12;68(Pt 6):o1695. doi: 10.1107/S1600536812020697 (PMC3379290; doi:10.1107/S1600536812020697)
Supplement: Supplementary file 2 [file e-68-o1695-Isup2.hkl]

# 
# h,k,l, Fc-squared, Fo-squared, sigma(Fo-squared) and status flag 
# 
data_I
_shelx_title ' 1 in P2(1)/c' 
_shelx_refln_list_code          4 
_shelx_F_calc_maximum       44.31 
_exptl_crystal_F_000       344.00 
_reflns_d_resolution_high  0.7701 
 
loop_ 
 _symmetry_equiv_pos_as_xyz 
 'x, y, z' 
 '-x, y+1/2, -z+1/2' 
 '-x, -y, -z' 
 'x, -y-1/2, z-1/2' 
 
_cell_length_a     6.3663 
_cell_length_b    13.2868 
_cell_length_c     9.1019 
_cell_angle_alpha  90.000 
_cell_angle_beta  103.755 
_cell_angle_gamma  90.000 
 
_shelx_F_squared_multiplier     1.000 
 
loop_ 
 _refln_index_h 
 _refln_index_k 
 _refln_index_l 
 _refln_F_squared_calc 
 _refln_F_squared_meas 
 _refln_F_squared_sigma 
 _refln_observed_status 
   1   0   0        2.67        4.71      0.77 o 
   3   0   0       11.66       44.10      2.63 o 
   4   0   0     1963.42     2187.49     46.72 o 
   5   0   0        1.75        1.53      0.94 o 
   6   0   0      973.02     1050.47     19.30 o 
   7   0   0        5.78        4.81      1.48 o 
   8   0   0       51.49       45.33      5.27 o 
   1   1   0      772.78      638.61     20.21 o 
   2   1   0        9.89        8.90      2.22 o 
   4   1   0        4.24        8.77      1.43 o 
   5   1   0        4.69        5.32      0.66 o 
   6   1   0       16.01       16.55      2.70 o 
   7   1   0       43.06       37.02      4.96 o 
   8   1   0        0.96        0.83      0.65 o 
   1   2   0        1.62        2.97      0.39 o 
   3   2   0       52.61       86.39      2.76 o 
   4   2   0     1052.42     1230.46     18.30 o 
   5   2   0        8.39        8.66      0.87 o 
   6   2   0        1.30        0.99      1.00 o 
   7   2   0        0.27        0.38      0.52 o 
   2   3   0        1.28        0.94      0.23 o 
   3   3   0        9.82        6.83      0.92 o 
   4   3   0       10.36       11.24      2.12 o 
   5   3   0      105.99      107.82      2.83 o 
   6   3   0        0.70        0.75      0.54 o 
   7   3   0       33.92       29.39      6.64 o 
   0   4   0      193.49      210.12      3.12 o 
   1   4   0        4.43        5.30      0.54 o 
   2   4   0        0.86        0.54      0.15 o 
   3   4   0        5.34       10.44      0.84 o 
   4   4   0       24.46       29.65      1.14 o 
   5   4   0        1.64        0.82      0.46 o 
   6   4   0        2.93        2.51      0.64 o 
   7   4   0        0.67        1.61      0.57 o 
   2   5   0        2.07        3.46      0.48 o 
   3   5   0      987.57     1052.30     26.29 o 
   4   5   0        2.17        2.28      0.37 o 
   5   5   0      161.39      165.26      4.01 o 
   6   5   0        1.12        0.71      0.63 o 
   7   5   0       38.35       32.60      7.71 o 
   1   6   0        5.30        4.10      0.40 o 
   2   6   0      291.63      314.73      4.23 o 
   3   6   0        9.61        7.18      0.40 o 
   4   6   0       50.57       51.95      2.26 o 
   5   6   0        0.77        1.85      0.79 o 
   6   6   0       30.06       27.57      1.91 o 
   7   6   0        1.24        1.24      1.15 o 
   1   7   0      364.01      335.02      2.93 o 
   2   7   0       21.32       21.29      1.01 o 
   3   7   0      583.13      596.69     12.25 o 
   4   7   0        0.64        0.24      0.88 o 
   5   7   0       14.42       15.15      1.78 o 
   6   7   0        1.04        1.53      0.97 o 
   7   7   0        2.81        1.70      1.48 o 
   0   8   0     1359.17     1472.52     22.61 o 
   1   8   0       27.00       25.02      1.13 o 
   2   8   0       69.31       75.05      1.57 o 
   3   8   0        5.67        4.79      0.82 o 
   4   8   0        0.83        1.37      1.02 o 
   5   8   0       14.63       16.86      2.09 o 
   6   8   0       44.92       54.21      2.26 o 
   7   8   0        0.01       -0.33      1.31 o 
   1   9   0        1.09        2.00      0.33 o 
   2   9   0       18.53       17.47      1.43 o 
   3   9   0      243.37      261.77      6.61 o 
   4   9   0       29.76       34.11      2.49 o 
   5   9   0        6.53        9.02      1.43 o 
   6   9   0        1.84        0.82      1.01 o 
   0  10   0       84.66       93.32      2.14 o 
   1  10   0       30.12       29.48      1.82 o 
   2  10   0      396.50      448.50     16.70 o 
   3  10   0        0.24        4.82      0.86 o 
   4  10   0      165.54      187.74      6.10 o 
   5  10   0       21.43       20.26      2.55 o 
   6  10   0        0.10        0.26      1.54 o 
   1  11   0       36.27       33.92      1.52 o 
   2  11   0       45.47       43.55      1.62 o 
   3  11   0       16.73       17.67      1.28 o 
   4  11   0        6.27        9.23      1.57 o 
   5  11   0        6.03        8.09      1.42 o 
   6  11   0        0.03        0.78      0.99 o 
   0  12   0        9.02        7.43      1.25 o 
   1  12   0       31.38       29.48      1.33 o 
   2  12   0        9.13        7.33      1.05 o 
   3  12   0       14.76       13.42      1.36 o 
   4  12   0        4.37        2.72      1.38 o 
   5  12   0        0.00        0.25      0.55 o 
   1  13   0        9.00        8.25      1.07 o 
   2  13   0        4.31        3.93      0.88 o 
   3  13   0        0.15        0.51      0.60 o 
   4  13   0        8.97        7.60      1.86 o 
   5  13   0        1.97        1.48      0.78 o 
   0  14   0       19.99       23.98      3.15 o 
   1  14   0        2.34        0.95      0.39 o 
   2  14   0       18.98       18.66      1.84 o 
   3  14   0        0.39        1.08      0.73 o 
   4  14   0        3.31        2.63      0.95 o 
   1  15   0        8.34        9.76      1.57 o 
   2  15   0        0.08        0.28      0.52 o 
   3  15   0        4.74        8.78      2.08 o 
   0  16   0       12.82       11.02      2.28 o 
   1  16   0        2.97        2.62      1.55 o 
   2  16   0       13.67       15.09      2.88 o 
   1  17   0        0.82        0.41      0.93 o 
  -8   1   1        0.13        0.31      0.56 o 
  -7   1   1       27.96       28.38      3.60 o 
  -6   1   1        0.40        0.31      0.65 o 
  -5   1   1      138.84      147.03      3.43 o 
  -4   1   1       37.90       30.60      0.57 o 
  -3   1   1      567.06      548.46      3.85 o 
  -2   1   1      630.98      597.24      4.57 o 
  -1   1   1      394.52      351.65      2.13 o 
   0   1   1      721.06      173.80      2.38 o 
   1   1   1       44.36       41.05      0.73 o 
   2   1   1      539.98      499.26      4.58 o 
   3   1   1        5.33        7.97      0.73 o 
   4   1   1      160.43      152.01      1.38 o 
   5   1   1        5.56        7.78      0.69 o 
   6   1   1       25.58       22.55      3.30 o 
   7   1   1        3.97        3.31      1.00 o 
  -8   2   1        2.04        1.89      0.98 o 
  -7   2   1       23.44       19.20      3.18 o 
  -6   2   1       15.07       18.29      2.85 o 
  -5   2   1      155.91      165.21      6.36 o 
  -4   2   1       64.47       59.86      1.19 o 
  -3   2   1      361.83      362.97      2.63 o 
  -2   2   1      298.34      314.48      2.74 o 
  -1   2   1     1344.42     1277.20     16.49 o 
   0   2   1      696.17      714.62      6.50 o 
   2   2   1       21.60       23.19      0.56 o 
   3   2   1      297.75      294.67      4.00 o 
   4   2   1        3.03        1.93      0.42 o 
   5   2   1       27.58       25.92      1.13 o 
   6   2   1       12.49       12.91      1.96 o 
   7   2   1        3.53        3.37      1.55 o 
  -8   3   1        0.49        1.63      1.33 o 
  -7   3   1        1.28        0.90      0.45 o 
  -6   3   1       10.21       11.50      2.12 o 
  -5   3   1        8.32        7.82      1.03 o 
  -4   3   1        0.56        1.65      0.61 o 
  -3   3   1      106.55      106.31      0.86 o 
  -2   3   1      283.88      276.57      1.65 o 
  -1   3   1      200.61      173.46      1.57 o 
   0   3   1       61.00       49.79      0.75 o 
   1   3   1      214.58      171.47      1.07 o 
   2   3   1       69.48       61.21      0.58 o 
   3   3   1      129.40      139.33      2.48 o 
   4   3   1       47.06       47.24      1.44 o 
   5   3   1        0.69        0.61      0.35 o 
   6   3   1        7.40        7.12      1.15 o 
   7   3   1        0.54        1.89      1.24 o 
  -7   4   1        3.55        4.29      1.62 o 
  -6   4   1       32.31       32.43      1.75 o 
  -5   4   1        2.69        3.71      0.65 o 
  -4   4   1       97.76      106.17      2.08 o 
  -3   4   1      166.30      175.52      1.30 o 
  -2   4   1      208.32      193.37      1.24 o 
  -1   4   1      123.26       92.07      0.94 o 
   0   4   1      315.08      276.72      1.64 o 
   1   4   1       29.87       19.97      0.47 o 
   2   4   1      203.87      204.28      3.20 o 
   3   4   1       20.41       20.85      0.41 o 
   4   4   1       68.26       64.39      1.37 o 
   5   4   1       14.58       14.39      1.32 o 
   6   4   1        3.12        3.05      1.30 o 
   7   4   1        6.21        5.30      1.90 o 
  -7   5   1        6.54        5.67      1.90 o 
  -6   5   1        0.67        1.13      0.54 o 
  -5   5   1       10.54       10.33      1.15 o 
  -4   5   1       20.83       21.76      1.66 o 
  -3   5   1       32.94       31.01      1.25 o 
  -2   5   1      254.38      269.23      2.69 o 
  -1   5   1      238.95      255.23      4.63 o 
   0   5   1      234.08      248.84      1.66 o 
   1   5   1      107.11      110.68      1.41 o 
   2   5   1      149.80      149.24      2.15 o 
   3   5   1       29.09       30.90      0.84 o 
   4   5   1        8.01        5.86      0.68 o 
   5   5   1        0.74        0.72      0.41 o 
   6   5   1        0.38        1.27      1.23 o 
   7   5   1        0.37        1.51      1.05 o 
  -7   6   1        0.65        0.10      0.83 o 
  -6   6   1        1.15        1.01      1.23 o 
  -5   6   1        9.95       12.22      0.72 o 
  -4   6   1      102.50      102.97      4.49 o 
  -3   6   1       37.46       31.77      0.92 o 
  -2   6   1      183.00      156.66      1.39 o 
  -1   6   1      322.60      319.85      2.46 o 
   0   6   1        1.48        1.34      0.59 o 
   1   6   1       26.71       22.65      0.56 o 
   2   6   1       69.17       61.13      1.07 o 
   3   6   1       52.87       51.49      1.30 o 
   4   6   1       10.41        9.14      1.29 o 
   5   6   1       12.78       14.32      1.52 o 
   6   6   1        0.15        1.44      0.84 o 
   7   6   1        0.15        1.17      1.08 o 
  -7   7   1       10.04        8.60      3.31 o 
  -6   7   1       12.72       13.36      1.58 o 
  -5   7   1        0.00       -0.40      0.97 o 
  -4   7   1        7.35        8.73      1.41 o 
  -3   7   1       38.04       42.25      1.81 o 
  -2   7   1       34.91       28.76      1.49 o 
  -1   7   1       69.63       71.79      0.97 o 
   0   7   1        0.26        0.24      0.16 o 
   1   7   1       21.60       21.40      0.63 o 
   2   7   1       11.37       13.21      0.83 o 
   3   7   1       11.29       10.41      1.18 o 
   4   7   1       11.64       12.12      1.62 o 
   5   7   1        2.49        2.63      0.85 o 
   6   7   1        0.21        1.55      0.82 o 
   7   7   1        6.10        3.46      1.21 o 
  -7   8   1        5.26        3.20      1.22 o 
  -6   8   1       11.17       13.61      2.02 o 
  -5   8   1       67.17       71.35      2.82 o 
  -4   8   1        6.56        7.89      0.83 o 
  -3   8   1       57.71       58.13      2.01 o 
  -2   8   1       35.38       33.25      2.33 o 
  -1   8   1      116.68      126.26      1.90 o 
   0   8   1      443.49      455.24      4.03 o 
   1   8   1      547.81      580.47      9.01 o 
   2   8   1        3.28        3.92      1.06 o 
   3   8   1       22.65       23.41      1.12 o 
   4   8   1        0.08        1.10      0.98 o 
   5   8   1        8.01        8.67      1.66 o 
   6   8   1       18.46       15.95      1.57 o 
  -6   9   1        1.90        1.41      0.72 o 
  -5   9   1       51.51       55.75      3.46 o 
  -4   9   1        3.58        5.41      1.15 o 
  -3   9   1      358.50      394.57      7.99 o 
  -2   9   1      229.31      239.95      4.10 o 
  -1   9   1       34.96       33.23      0.95 o 
   0   9   1       21.70       22.83      0.60 o 
   1   9   1       28.19       26.16      0.59 o 
   2   9   1        2.65        3.89      1.04 o 
   3   9   1      167.58      174.32      4.30 o 
   4   9   1       87.04       89.34      3.21 o 
   5   9   1        2.59        1.69      1.10 o 
   6   9   1        8.05        8.09      1.47 o 
  -6  10   1        2.04        3.30      1.16 o 
  -5  10   1        0.00        0.92      1.02 o 
  -4  10   1       83.04       80.31      3.32 o 
  -3  10   1      140.71      138.52      2.81 o 
  -2  10   1       90.54       90.16      2.35 o 
  -1  10   1      138.05      127.31      1.72 o 
   0  10   1        6.20        5.06      0.73 o 
   1  10   1        7.00        6.41      0.49 o 
   2  10   1      248.59      254.76     10.97 o 
   3  10   1        5.19        6.89      1.51 o 
   4  10   1      156.11      161.35      7.26 o 
   5  10   1       10.73        9.22      1.64 o 
   6  10   1        2.87        3.60      1.49 o 
  -6  11   1        0.23        0.35      0.97 o 
  -5  11   1        4.14        3.81      0.92 o 
  -4  11   1       23.76       20.37      2.20 o 
  -3  11   1       93.34       91.49      2.61 o 
  -2  11   1      299.16      288.22      7.39 o 
  -1  11   1        4.26        6.10      0.68 o 
   0  11   1       77.44       68.56      3.42 o 
   1  11   1       11.81       14.13      1.45 o 
   2  11   1       32.74       29.70      1.42 o 
   3  11   1      130.04      139.54      3.59 o 
   4  11   1       81.76       87.38      2.87 o 
   5  11   1        3.32        3.32      1.09 o 
  -5  12   1       32.27       34.08      3.08 o 
  -4  12   1        0.00        0.42      0.91 o 
  -3  12   1        5.07        4.23      1.05 o 
  -2  12   1        8.71        5.63      0.83 o 
  -1  12   1       32.90       27.39      0.94 o 
   0  12   1      110.01       89.64      1.89 o 
   1  12   1      130.52      116.54      3.14 o 
   2  12   1        5.61        4.28      0.73 o 
   3  12   1       12.86       11.74      1.08 o 
   4  12   1        0.34        1.06      1.01 o 
   5  12   1        0.04        0.47      0.62 o 
  -5  13   1        2.70        2.83      1.22 o 
  -4  13   1        9.31        8.69      1.45 o 
  -3  13   1        0.58        0.89      0.61 o 
  -2  13   1        0.04        0.14      0.38 o 
  -1  13   1        6.56        4.38      0.86 o 
   0  13   1       26.10       20.82      1.43 o 
   1  13   1        8.31        8.37      1.03 o 
   2  13   1       24.94       22.15      1.35 o 
   3  13   1        1.73        1.72      0.98 o 
   4  13   1        2.56        3.76      1.28 o 
   5  13   1        3.21        4.66      1.23 o 
  -4  14   1        0.89        2.65      0.89 o 
  -3  14   1       18.97       18.79      2.55 o 
  -2  14   1        0.30        0.15      0.37 o 
  -1  14   1       37.22       38.96      2.13 o 
   0  14   1        0.83        1.17      1.17 o 
   1  14   1       18.07       19.85      1.64 o 
   2  14   1        0.05        0.26      0.78 o 
   3  14   1       11.21       10.68      2.35 o 
   4  14   1        0.15        0.93      0.52 o 
  -4  15   1       13.94       14.85      2.81 o 
  -3  15   1       45.40       54.87      4.75 o 
  -2  15   1       26.05       28.32      1.93 o 
  -1  15   1       46.40       39.37      2.16 o 
   0  15   1       34.81       33.01      2.97 o 
   1  15   1       45.10       43.49      2.12 o 
   2  15   1       20.78       18.73      1.89 o 
   3  15   1       25.70       27.35      3.50 o 
  -3  16   1       12.97       11.59      2.91 o 
  -2  16   1        4.05        4.32      1.40 o 
  -1  16   1       10.75       13.75      1.88 o 
   0  16   1        1.86        4.11      1.72 o 
   1  16   1        4.06        3.26      1.11 o 
   2  16   1       11.97       13.25      1.82 o 
  -1  17   1        2.35        5.70      2.69 o 
   0  17   1        1.01        2.04      1.11 o 
  -8   0   2        1.86        1.15      0.77 o 
  -7   0   2      207.40      240.93      5.44 o 
  -6   0   2        0.05        0.91      1.54 o 
  -5   0   2     1619.48     1722.72     29.13 o 
  -4   0   2       93.66       95.61      2.15 o 
  -2   0   2     1354.55     1349.79     18.87 o 
   0   0   2       43.54       35.84      1.20 o 
   2   0   2       25.77       21.73      0.49 o 
   3   0   2      614.30      602.00      5.44 o 
   4   0   2       73.44       70.88      1.36 o 
   5   0   2      189.31      177.15      5.37 o 
   6   0   2       23.46       22.26      3.59 o 
   7   0   2      141.35      129.03      6.61 o 
  -8   1   2       11.48       11.53      2.32 o 
  -7   1   2        3.05        2.03      0.80 o 
  -6   1   2      109.76      116.72      3.74 o 
  -5   1   2       51.41       51.66      1.96 o 
  -4   1   2       42.08       43.65      0.68 o 
  -3   1   2       29.83       49.54      4.67 o 
  -1   1   2      764.99      733.23      3.70 o 
   2   1   2       26.94       32.74      0.59 o 
   3   1   2       31.96       33.54      0.71 o 
   4   1   2      145.99      154.33      2.45 o 
   5   1   2       18.87       16.59      2.66 o 
   6   1   2       35.86       37.48      2.06 o 
   7   1   2       41.15       32.95      4.40 o 
  -8   2   2        1.51        1.19      0.79 o 
  -7   2   2        0.60        2.18      1.00 o 
  -6   2   2       43.63       47.41      2.14 o 
  -5   2   2       10.15        8.92      0.51 o 
  -4   2   2       84.13       81.99      1.05 o 
  -3   2   2     1279.82     1367.61     15.89 o 
  -2   2   2       17.27       12.09      0.54 o 
  -1   2   2      724.11      666.62      4.97 o 
   0   2   2     1030.18      923.71      6.87 o 
   1   2   2      469.28      443.31      3.15 o 
   2   2   2       21.90       24.36      0.44 o 
   3   2   2      545.66      569.47      5.04 o 
   4   2   2       87.30       81.15      1.19 o 
   5   2   2       45.23       41.00      1.31 o 
   6   2   2        0.49        0.62      0.45 o 
   7   2   2        5.92        5.84      1.86 o 
  -8   3   2        0.26        0.13      0.78 o 
  -7   3   2        0.04        0.13      0.48 o 
  -6   3   2       89.38      100.83      3.18 o 
  -5   3   2        0.16        0.37      0.48 o 
  -4   3   2       37.91       26.39      0.95 o 
  -3   3   2      177.48      181.86      1.55 o 
  -2   3   2       46.31       58.11      0.65 o 
  -1   3   2      296.98      251.96      1.69 o 
   0   3   2     1339.95     1318.64     11.93 o 
   1   3   2        0.03       -0.10      0.16 o 
   2   3   2      123.66      114.80      1.39 o 
   3   3   2      112.80      111.42      1.36 o 
   4   3   2       33.10       37.46      1.22 o 
   5   3   2       20.94       18.12      1.11 o 
   6   3   2       11.33       10.67      1.96 o 
   7   3   2        0.02        0.90      0.97 o 
  -8   4   2        1.06        1.03      1.41 o 
  -7   4   2        7.09        6.29      2.54 o 
  -6   4   2        0.11       -0.08      0.45 o 
  -5   4   2        1.44        1.32      0.57 o 
  -4   4   2       13.64       13.33      0.64 o 
  -3   4   2      365.12      421.73      2.74 o 
  -2   4   2      158.05      146.06      1.27 o 
  -1   4   2      337.65      295.15     13.71 o 
   0   4   2        2.02        2.52      0.28 o 
   1   4   2      106.53       94.14      0.74 o 
   2   4   2        4.24        3.14      0.25 o 
   3   4   2      153.52      150.78      1.88 o 
   4   4   2        1.89        2.20      0.45 o 
   5   4   2       21.95       22.23      1.56 o 
   6   4   2        2.59        2.67      1.04 o 
   7   4   2        0.14        0.06      0.84 o 
  -7   5   2        0.67        1.51      1.05 o 
  -6   5   2       49.29       50.97      1.69 o 
  -5   5   2        0.27        0.99      0.43 o 
  -4   5   2      115.10      103.88      2.62 o 
  -3   5   2       33.18       51.16      2.03 o 
  -2   5   2      350.64      347.23      2.38 o 
  -1   5   2       76.00       84.24      1.04 o 
   0   5   2      899.22      936.87      6.26 o 
   1   5   2      190.52      195.80      1.92 o 
   2   5   2      228.73      232.68      2.50 o 
   3   5   2       75.11       73.42      1.87 o 
   4   5   2       86.80       78.98      3.55 o 
   5   5   2       22.13       23.79      1.85 o 
   6   5   2       17.65       17.65      3.69 o 
   7   5   2        3.67        3.40      1.03 o 
  -7   6   2        7.95        6.68      2.35 o 
  -6   6   2        3.12        4.51      1.02 o 
  -5   6   2       27.48       20.88      0.98 o 
  -4   6   2       10.27       11.20      0.80 o 
  -3   6   2        8.94       13.12      0.69 o 
  -2   6   2        5.68        5.69      0.57 o 
  -1   6   2      167.66      193.20      2.34 o 
   0   6   2       17.15       17.34      0.54 o 
   1   6   2      425.44      477.75      3.68 o 
   2   6   2       14.76       13.58      0.51 o 
   3   6   2        0.43        1.72      0.50 o 
   4   6   2        0.93        1.82      1.13 o 
   5   6   2        2.81        1.70      0.85 o 
   6   6   2        7.01        5.28      1.96 o 
   7   6   2        4.93        3.91      1.25 o 
  -7   7   2        0.18        0.98      1.33 o 
  -6   7   2       11.14        8.95      1.42 o 
  -5   7   2        4.88        3.51      1.91 o 
  -4   7   2       47.77       45.48      1.41 o 
  -3   7   2       14.77       23.62      1.12 o 
  -2   7   2      247.27      219.47      2.20 o 
  -1   7   2       15.51       17.02      0.64 o 
   0   7   2       93.88       98.23      0.93 o 
   1   7   2      198.55      198.79      2.06 o 
   2   7   2        1.11        0.91      0.59 o 
   3   7   2        1.78        2.60      0.59 o 
   4   7   2       12.74       12.92      1.42 o 
   5   7   2        1.50        1.73      0.81 o 
   6   7   2       10.53       12.19      2.97 o 
  -7   8   2       11.55       11.12      3.43 o 
  -6   8   2        0.62        0.27      0.74 o 
  -5   8   2       65.78       74.05      3.67 o 
  -4   8   2        2.83        2.02      0.47 o 
  -3   8   2        0.60        1.12      0.25 o 
  -2   8   2       66.64       64.50      1.76 o 
  -1   8   2      293.10      291.07      5.42 o 
   0   8   2       13.29        9.97      0.65 o 
   1   8   2      579.33      605.69      5.53 o 
   2   8   2        0.14        0.28      0.53 o 
   3   8   2        0.75        2.17      0.80 o 
   4   8   2       47.33       49.92      3.16 o 
   5   8   2        2.65        4.21      1.01 o 
   6   8   2        3.36        3.11      0.89 o 
  -7   9   2        0.71        3.06      1.60 o 
  -6   9   2        0.03        0.61      1.00 o 
  -5   9   2       41.50       46.70      3.22 o 
  -4   9   2      153.66      170.88      5.62 o 
  -3   9   2       14.01       16.45      1.45 o 
  -2   9   2      542.01      566.33      5.98 o 
  -1   9   2        2.72        3.53      0.59 o 
   0   9   2       50.54       46.76      1.16 o 
   1   9   2      115.87      103.73      2.30 o 
   2   9   2      246.82      253.14      5.41 o 
   3   9   2        6.38       12.74      1.34 o 
   4   9   2      203.59      233.65     14.04 o 
   5   9   2        4.32        4.54      1.08 o 
   6   9   2        2.46        2.67      1.01 o 
  -6  10   2        0.05       -0.20      0.88 o 
  -5  10   2        3.69        3.99      1.18 o 
  -4  10   2       13.80       12.85      1.74 o 
  -3  10   2      295.01      331.62      9.86 o 
  -2  10   2       62.95       62.72      1.85 o 
  -1  10   2      106.53      112.15      2.14 o 
   0  10   2       10.33       10.14      0.76 o 
   1  10   2       25.50       26.36      1.73 o 
   2  10   2        3.33        4.65      0.82 o 
   3  10   2      184.73      199.75      4.44 o 
   4  10   2       43.84       45.50      5.67 o 
   5  10   2       11.37       11.29      1.70 o 
   6  10   2        7.51        4.84      1.28 o 
  -6  11   2       20.88       24.16      3.75 o 
  -5  11   2        1.55        2.78      1.04 o 
  -4  11   2        8.00        9.40      1.68 o 
  -3  11   2       52.41       53.49      1.84 o 
  -2  11   2       15.24       14.99      0.78 o 
  -1  11   2      233.74      233.04      4.96 o 
   0  11   2      226.51      223.43      4.74 o 
   1  11   2       13.94       14.47      2.33 o 
   2  11   2       28.43       26.50      1.71 o 
   3  11   2       15.08       16.53      1.69 o 
   4  11   2        0.24        0.24      1.09 o 
   5  11   2       30.55       31.65      5.54 o 
  -5  12   2        0.00        0.28      0.91 o 
  -4  12   2        8.81        8.47      1.61 o 
  -3  12   2       29.63       28.53      1.55 o 
  -2  12   2       10.91        9.68      1.03 o 
  -1  12   2        2.93        3.34      0.69 o 
   0  12   2       10.27        9.59      1.17 o 
   1  12   2        0.25        1.12      0.49 o 
   2  12   2       91.00       88.34      2.62 o 
   3  12   2       22.68       23.40      1.72 o 
   4  12   2        6.89        5.87      1.29 o 
   5  12   2        0.00        1.05      0.83 o 
  -5  13   2        2.56        2.92      0.97 o 
  -4  13   2        0.18        1.73      0.85 o 
  -3  13   2        0.48        0.59      0.53 o 
  -2  13   2        0.71        0.79      0.60 o 
  -1  13   2       32.75       26.97      1.41 o 
   0  13   2        0.58        1.79      1.30 o 
   1  13   2        0.55        1.14      0.60 o 
   2  13   2        6.40        5.89      0.91 o 
   3  13   2        1.23        2.36      0.78 o 
   4  13   2        3.65        4.07      0.93 o 
  -4  14   2        0.24        0.64      0.56 o 
  -3  14   2        1.04        1.05      0.72 o 
  -2  14   2       11.23       11.78      1.49 o 
  -1  14   2        0.78       -0.22      1.12 o 
   0  14   2        5.06        4.75      1.64 o 
   1  14   2        0.16        0.17      0.59 o 
   2  14   2        0.16        0.60      0.44 o 
   3  14   2        0.08        0.77      0.53 o 
   4  14   2        3.60        2.63      0.94 o 
  -4  15   2        4.32        4.74      1.16 o 
  -3  15   2        0.05        0.46      0.78 o 
  -2  15   2        7.98        9.36      1.66 o 
  -1  15   2        1.45        4.18      1.41 o 
   0  15   2        9.44        7.69      1.40 o 
   1  15   2        3.16        2.77      1.18 o 
   2  15   2       10.06       12.99      1.41 o 
   3  15   2        1.59        0.97      0.55 o 
  -2  16   2        9.48        9.46      1.80 o 
  -1  16   2        0.03        0.46      0.96 o 
   0  16   2       10.01       10.00      1.77 o 
   1  16   2        0.46        1.95      1.21 o 
   2  16   2        0.30        0.97      2.25 o 
  -8   1   3        5.24        4.69      1.19 o 
  -7   1   3        4.78        3.85      0.80 o 
  -6   1   3        8.18        8.30      1.41 o 
  -5   1   3       94.80       89.98      2.07 o 
  -4   1   3        6.51        7.69      0.83 o 
  -3   1   3      384.30      429.68      5.28 o 
  -2   1   3        0.88        7.19      1.22 o 
  -1   1   3      869.71      952.85      8.47 o 
   0   1   3      226.48      253.43      2.07 o 
   1   1   3     1142.68     1205.97     11.36 o 
   2   1   3      149.77      159.46      2.56 o 
   3   1   3      182.66      196.97      2.26 o 
   4   1   3       29.49       28.33      0.83 o 
   5   1   3       10.87       12.02      1.81 o 
   6   1   3       14.55       12.10      2.14 o 
   7   1   3        0.12        0.84      0.46 o 
  -8   2   3        3.96        4.21      0.92 o 
  -7   2   3        0.25        0.78      0.62 o 
  -6   2   3      103.59       98.24      2.66 o 
  -5   2   3        5.57        6.09      0.70 o 
  -4   2   3      307.44      319.03      3.79 o 
  -3   2   3        7.99       15.99      0.94 o 
  -2   2   3      278.81      265.65      2.24 o 
  -1   2   3       54.07       45.07      0.78 o 
   0   2   3      533.08      534.50      9.01 o 
   1   2   3        6.72        4.98      0.53 o 
   2   2   3      262.56      263.42      4.05 o 
   3   2   3       37.70       36.28      1.03 o 
   4   2   3       14.50       13.21      1.24 o 
   5   2   3        3.89        2.67      0.43 o 
   6   2   3        0.90        0.37      0.45 o 
   7   2   3        0.32        0.84      0.82 o 
  -8   3   3        0.71        1.41      0.65 o 
  -7   3   3        4.25        4.94      1.47 o 
  -6   3   3        3.89        2.93      0.54 o 
  -5   3   3        7.14        9.04      0.88 o 
  -4   3   3       30.98       34.62      1.02 o 
  -3   3   3      627.13      631.42      5.56 o 
  -2   3   3      264.72      263.98      3.03 o 
   0   3   3      124.51      116.58      1.77 o 
   1   3   3      877.06      869.94     13.20 o 
   2   3   3       30.07       29.04      0.72 o 
   3   3   3      302.50      305.66      5.44 o 
   4   3   3       20.21       18.70      1.47 o 
   5   3   3       53.67       57.95      1.74 o 
   6   3   3        0.04       -0.75      0.99 o 
   7   3   3        4.70        4.39      1.07 o 
  -8   4   3        5.33        6.84      2.19 o 
  -7   4   3        9.91       10.28      2.99 o 
  -6   4   3       21.32       19.58      1.59 o 
  -5   4   3        8.67        7.61      0.94 o 
  -4   4   3      130.16      125.04      3.90 o 
  -3   4   3       55.12       65.21      1.26 o 
  -2   4   3      150.98      139.58      1.40 o 
  -1   4   3      138.85      142.09      1.97 o 
   0   4   3     1016.76     1075.15      7.30 o 
   1   4   3       89.66       83.04      0.86 o 
   2   4   3      384.10      382.77      3.08 o 
   3   4   3       61.66       66.30      1.32 o 
   4   4   3       27.26       26.57      2.07 o 
   5   4   3       13.25       12.27      1.24 o 
   6   4   3        0.52        0.55      0.78 o 
   7   4   3        0.37        0.91      0.78 o 
  -7   5   3        4.54        2.75      1.45 o 
  -6   5   3       10.10       10.00      1.20 o 
  -5   5   3       59.83       58.27      1.95 o 
  -4   5   3        0.19        0.68      0.41 o 
  -3   5   3       10.93       11.68      1.00 o 
  -2   5   3        0.64        2.33      0.61 o 
  -1   5   3       61.56       61.48      1.00 o 
   0   5   3       21.38       26.27      1.20 o 
   1   5   3      199.27      195.59      3.48 o 
   2   5   3        3.37        4.42      0.39 o 
   3   5   3       27.73       28.74      0.78 o 
   4   5   3        3.14        3.33      0.65 o 
   5   5   3        9.69       11.45      1.44 o 
   6   5   3        0.51        1.19      1.02 o 
  -7   6   3        1.82        0.84      0.79 o 
  -6   6   3        0.10        0.54      0.73 o 
  -5   6   3        0.42        0.96      0.52 o 
  -4   6   3       44.41       41.36      1.49 o 
  -3   6   3       22.77       22.18      0.91 o 
  -2   6   3      359.55      378.34      2.76 o 
  -1   6   3        0.00        4.21      2.37 o 
   0   6   3      113.33      104.73      1.50 o 
   1   6   3       39.60       39.32      0.92 o 
   2   6   3      216.84      208.28      2.74 o 
   3   6   3        0.91        3.04      0.98 o 
   4   6   3       34.51       35.12      2.30 o 
   5   6   3        0.46        1.33      0.78 o 
   6   6   3        0.93        1.69      1.10 o 
  -7   7   3        6.92        9.05      2.33 o 
  -6   7   3       22.37       23.93      1.93 o 
  -5   7   3       29.73       25.97      1.31 o 
  -4   7   3        0.00        0.86      0.58 o 
  -3   7   3      122.20      123.72      2.01 o 
  -2   7   3        7.23        6.18      0.64 o 
  -1   7   3        3.36        3.67      0.51 o 
   0   7   3      121.46      125.38      2.09 o 
   1   7   3       28.44       27.99      0.76 o 
   2   7   3       24.79       23.43      0.79 o 
   3   7   3       50.05       52.62      1.87 o 
   4   7   3        3.67        4.53      1.67 o 
   5   7   3        0.76        1.26      0.87 o 
   6   7   3        0.43        0.75      0.73 o 
  -7   8   3        0.83        2.99      1.44 o 
  -6   8   3        0.08        0.61      0.92 o 
  -5   8   3        6.69        7.23      1.46 o 
  -4   8   3       21.11       17.83      0.81 o 
  -3   8   3       84.64       86.96      1.80 o 
  -2   8   3        6.34        5.25      0.59 o 
  -1   8   3        7.48        6.74      0.78 o 
   0   8   3      100.64       89.15      1.81 o 
   1   8   3       69.32       66.16      1.14 o 
   2   8   3        0.22        0.99      0.83 o 
   3   8   3        5.32        6.15      0.79 o 
   4   8   3        8.81       10.14      1.36 o 
   5   8   3        1.14        1.49      0.94 o 
   6   8   3       15.08       14.59      4.52 o 
  -7   9   3        4.21        6.04      1.86 o 
  -6   9   3        0.05        1.00      0.85 o 
  -5   9   3        4.45        5.28      1.59 o 
  -4   9   3       68.03       67.89      2.04 o 
  -3   9   3        3.53        6.20      0.87 o 
  -2   9   3      297.19      294.51      3.37 o 
  -1   9   3       69.48       73.87      1.66 o 
   0   9   3        0.29        1.02      0.51 o 
   1   9   3        2.42        2.37      0.50 o 
   2   9   3        0.97        1.58      0.69 o 
   3   9   3       19.13       20.59      1.93 o 
   4   9   3       51.04       47.89      2.69 o 
   5   9   3        4.33        3.49      1.38 o 
   6   9   3        0.24        0.82      0.83 o 
  -6  10   3        2.86        1.15      0.81 o 
  -5  10   3        3.42        5.43      1.33 o 
  -4  10   3       83.57       90.08      2.70 o 
  -3  10   3      147.62      136.20      2.49 o 
  -2  10   3       17.57       14.54      0.85 o 
  -1  10   3      134.83      123.19      2.85 o 
   0  10   3       46.77       46.05      1.86 o 
   1  10   3       18.88       15.80      1.35 o 
   2  10   3      169.23      180.62      5.50 o 
   3  10   3      183.42      198.02      6.05 o 
   4  10   3       23.68       27.26      4.30 o 
   5  10   3       80.89       84.82      5.33 o 
  -6  11   3        3.36        4.09      1.22 o 
  -5  11   3       11.56       14.66      2.26 o 
  -4  11   3        1.62        0.49      0.70 o 
  -3  11   3      108.16      113.91      5.09 o 
  -2  11   3       85.07       93.42      2.22 o 
  -1  11   3      459.13      479.48      6.44 o 
   0  11   3        1.48        1.96      0.57 o 
   1  11   3      154.29      159.35      3.66 o 
   2  11   3        0.06        1.14      0.69 o 
   3  11   3       34.34       35.86      2.38 o 
   4  11   3       38.88       38.73      2.25 o 
   5  11   3       33.67       34.85      5.17 o 
  -5  12   3        7.78        9.87      1.68 o 
  -4  12   3       13.10       13.65      2.45 o 
  -3  12   3        7.21        5.08      0.85 o 
  -2  12   3        4.51        7.30      1.14 o 
  -1  12   3        1.47        1.91      0.46 o 
   0  12   3        0.14        0.13      0.66 o 
   1  12   3       36.61       31.95      1.45 o 
   2  12   3       11.52       11.40      1.37 o 
   3  12   3        0.02        0.47      1.06 o 
   4  12   3        0.00        0.69      0.70 o 
  -5  13   3       25.37       33.30      5.28 o 
  -4  13   3        4.39        6.92      1.32 o 
  -3  13   3       36.21       37.20      2.63 o 
  -2  13   3        6.30        4.45      0.84 o 
  -1  13   3       26.12       26.66      1.57 o 
   0  13   3        2.00        1.03      0.63 o 
   1  13   3       68.65       68.23      1.97 o 
   2  13   3        2.66        2.50      0.67 o 
   3  13   3       36.22       38.23      2.50 o 
   4  13   3        1.59        1.33      0.81 o 
  -4  14   3        6.02        6.26      1.53 o 
  -3  14   3       19.07       20.56      1.58 o 
  -2  14   3       39.21       40.08      3.33 o 
  -1  14   3        9.03        7.53      1.62 o 
   0  14   3       32.05       34.58      2.46 o 
   1  14   3       25.27       18.36      1.58 o 
   2  14   3       11.52       13.49      1.36 o 
   3  14   3        7.52        7.09      1.47 o 
  -3  15   3        0.15        0.54      0.77 o 
  -2  15   3       23.19       23.55      2.15 o 
  -1  15   3        0.34        1.20      1.03 o 
   0  15   3       13.61        9.21      1.45 o 
   1  15   3        0.48        0.70      1.49 o 
   2  15   3       17.52       13.23      2.64 o 
  -2  16   3        4.99        6.83      1.42 o 
  -1  16   3        2.03        1.53      1.05 o 
   0  16   3        5.78        6.48      1.61 o 
   1  16   3        2.38        0.84      0.90 o 
  -8   0   4        2.53        5.39      1.33 o 
  -7   0   4        3.54        5.96      1.56 o 
  -6   0   4      163.24      161.99      9.36 o 
  -5   0   4       68.23       63.42      2.48 o 
  -4   0   4      338.75      335.94      6.02 o 
  -3   0   4       64.00       69.28      2.92 o 
  -2   0   4       13.58       17.35      1.50 o 
  -1   0   4      248.11      229.58      4.60 o 
   0   0   4     1053.54     1158.46     15.40 o 
   1   0   4     1312.13     1381.98     21.84 o 
   2   0   4      797.45      889.42     45.93 o 
   3   0   4        3.94        6.78      1.30 o 
   4   0   4        0.76        0.52      0.53 o 
   5   0   4        6.80        5.74      1.48 o 
   6   0   4       15.06       10.95      3.43 o 
  -8   1   4        1.23        1.52      0.79 o 
  -7   1   4        3.53        4.04      0.90 o 
  -6   1   4       85.54       84.16      2.25 o 
  -5   1   4      130.51      131.38      3.02 o 
  -4   1   4      286.04      285.91      3.78 o 
  -3   1   4       60.97       58.80      1.00 o 
  -2   1   4        6.88        4.22      0.68 o 
  -1   1   4      207.50      199.10      1.96 o 
   0   1   4     1446.83     1579.34     14.97 o 
   1   1   4      816.58      923.44      8.80 o 
   2   1   4     1150.22     1234.84     28.37 o 
   3   1   4        3.98        8.18      1.10 o 
   4   1   4        0.00        0.63      0.34 o 
   5   1   4        0.89        0.69      0.44 o 
   6   1   4       18.39       19.80      2.50 o 
  -8   2   4       11.74        8.88      2.76 o 
  -7   2   4        0.21        1.23      0.73 o 
  -6   2   4       35.42       36.25      1.39 o 
  -5   2   4       71.29       73.40      1.89 o 
  -4   2   4      103.71       97.03      1.68 o 
  -3   2   4       99.46      112.30      2.37 o 
  -2   2   4      110.15      121.03      1.68 o 
  -1   2   4      588.35      599.63      8.59 o 
   0   2   4      120.08      119.92      9.89 o 
   1   2   4      112.65      109.62      1.41 o 
   2   2   4       85.72       84.53      3.17 o 
   3   2   4       53.16       51.12      1.13 o 
   4   2   4       43.04       44.15      1.07 o 
   5   2   4       43.19       38.19      3.06 o 
   6   2   4        0.32        0.65      0.41 o 
  -8   3   4        5.40        6.28      2.09 o 
  -7   3   4        3.32        3.66      1.07 o 
  -6   3   4        1.96        1.69      0.50 o 
  -5   3   4       15.34       15.49      0.93 o 
  -4   3   4        3.92        3.07      0.76 o 
  -3   3   4      102.38      119.77      2.25 o 
  -2   3   4      288.29      307.86      3.89 o 
  -1   3   4      220.72      231.83      3.05 o 
   0   3   4        2.70        2.83      0.44 o 
   1   3   4       10.29       11.47      0.91 o 
   2   3   4       16.35       14.46      0.80 o 
   3   3   4       18.40       18.33      1.08 o 
   4   3   4       74.20       73.04      2.78 o 
   5   3   4       14.71       13.74      3.36 o 
   6   3   4        6.02        4.93      1.34 o 
  -7   4   4        0.25        0.60      0.43 o 
  -6   4   4       28.12       26.82      1.75 o 
  -5   4   4       38.87       42.95      1.27 o 
  -4   4   4       79.27       78.18      1.67 o 
  -3   4   4       23.94       22.12      1.38 o 
  -2   4   4      503.97      555.37      5.39 o 
  -1   4   4       35.68       39.75      1.02 o 
   0   4   4      265.31      277.62      4.75 o 
   1   4   4      205.09      215.11      3.99 o 
   2   4   4       55.25       56.59      1.20 o 
   3   4   4       22.91       20.84      0.79 o 
   4   4   4       27.39       25.62      1.12 o 
   5   4   4        0.75        0.91      0.61 o 
   6   4   4        1.71        2.69      1.53 o 
  -7   5   4        1.66        2.34      1.33 o 
  -6   5   4       21.05       21.34      1.87 o 
  -5   5   4        0.02        0.29      0.34 o 
  -4   5   4       80.48       76.58      1.60 o 
  -3   5   4       18.91       17.74      1.06 o 
  -2   5   4      560.39      617.56      8.66 o 
  -1   5   4       15.12       14.06      0.89 o 
   0   5   4      649.05      710.74      9.67 o 
   1   5   4       21.65       22.58      1.04 o 
   2   5   4      267.70      272.01      4.18 o 
   3   5   4        1.15        1.46      0.58 o 
   4   5   4       59.20       59.57      2.91 o 
   5   5   4        1.93        2.04      0.98 o 
   6   5   4        8.92        8.98      3.11 o 
  -7   6   4       11.94       11.70      3.33 o 
  -6   6   4        8.27        6.44      0.89 o 
  -5   6   4       45.09       41.48      1.64 o 
  -4   6   4        0.12        0.98      0.39 o 
  -3   6   4       79.84       93.18      1.67 o 
  -2   6   4       48.26       44.30      1.11 o 
  -1   6   4      140.14      151.96      2.60 o 
   0   6   4        9.53       10.34      0.83 o 
   1   6   4      298.51      316.27      3.06 o 
   2   6   4        1.58        2.22      0.47 o 
   3   6   4       56.11       62.68      1.69 o 
   4   6   4        4.75        6.32      1.17 o 
   5   6   4       15.29       16.25      2.17 o 
   6   6   4        0.58        0.40      0.94 o 
  -7   7   4        1.69       -0.14      1.03 o 
  -6   7   4        0.02       -0.18      0.65 o 
  -5   7   4       56.48       54.80      1.98 o 
  -4   7   4        0.71        2.37      0.58 o 
  -3   7   4        0.01        0.77      0.51 o 
  -2   7   4       43.92       43.60      1.19 o 
  -1   7   4       40.83       44.49      1.29 o 
   0   7   4        1.04        1.04      0.55 o 
   1   7   4      290.29      303.99      5.25 o 
   2   7   4       13.59       14.58      1.23 o 
   3   7   4        8.58        7.45      1.11 o 
   4   7   4       11.34       12.78      1.84 o 
   5   7   4        2.71        3.14      1.06 o 
   6   7   4        0.09        0.42      0.58 o 
  -7   8   4        2.69        6.28      1.87 o 
  -6   8   4       20.45       20.86      2.74 o 
  -5   8   4        0.13       -0.53      1.08 o 
  -4   8   4        4.95        4.06      0.55 o 
  -3   8   4       69.00       71.80      2.43 o 
  -2   8   4       22.14       18.55      1.17 o 
  -1   8   4      256.65      260.13      3.34 o 
   0   8   4      112.94      119.44      1.94 o 
   1   8   4        9.69        8.07      0.66 o 
   2   8   4       18.36       19.69      2.14 o 
   3   8   4       34.77       37.82      1.71 o 
   4   8   4       12.90       13.02      1.56 o 
   5   8   4       36.94       38.55      2.55 o 
  -6   9   4       33.86       34.88      2.65 o 
  -5   9   4       23.44       24.52      2.57 o 
  -4   9   4      177.02      178.23      5.84 o 
  -3   9   4      506.14      545.79      7.81 o 
  -2   9   4       63.85       59.01      1.95 o 
  -1   9   4      425.34      445.48      5.10 o 
   0   9   4      174.92      172.39      2.62 o 
   1   9   4      103.01      101.80      2.91 o 
   2   9   4      210.33      217.96      3.91 o 
   3   9   4      196.15      225.49     15.87 o 
   4   9   4        0.36        2.13      0.92 o 
   5   9   4       36.07       33.53      3.47 o 
  -6  10   4        3.82        4.93      1.14 o 
  -5  10   4        5.44        5.07      1.51 o 
  -4  10   4        5.11        3.55      1.31 o 
  -3  10   4        1.51        4.02      0.92 o 
  -2  10   4       72.40       70.44      1.82 o 
  -1  10   4       88.66       91.82      2.47 o 
   0  10   4        2.88        2.40      0.55 o 
   1  10   4        0.84        0.98      0.54 o 
   2  10   4        8.06        8.84      0.86 o 
   3  10   4        3.20        4.59      1.05 o 
   4  10   4       29.09       27.87      2.73 o 
   5  10   4       24.55       29.33      4.52 o 
  -6  11   4       40.21       49.61      5.87 o 
  -5  11   4       50.45       62.70      2.87 o 
  -4  11   4       45.99       49.96      2.02 o 
  -3  11   4       18.81       19.63      1.45 o 
  -2  11   4      414.95      444.62      3.84 o 
  -1  11   4      127.51      133.61      2.75 o 
   0  11   4      340.98      376.97      7.38 o 
   1  11   4      141.77      146.10      4.59 o 
   2  11   4       53.87       52.39      2.22 o 
   3  11   4        3.30        3.09      1.69 o 
   4  11   4       56.61       59.97      3.52 o 
  -5  12   4        9.73       12.06      2.22 o 
  -4  12   4        7.32        9.37      1.68 o 
  -3  12   4       22.28       24.04      1.58 o 
  -2  12   4       15.20       15.60      1.11 o 
  -1  12   4        0.13        0.49      0.35 o 
   0  12   4        2.83        0.74      0.70 o 
   1  12   4       54.75       58.38      2.87 o 
   2  12   4        0.82        1.43      0.68 o 
   3  12   4       30.57       31.59      3.34 o 
   4  12   4        1.51        1.07      0.79 o 
  -5  13   4        0.93        1.23      1.03 o 
  -4  13   4        8.15        9.68      1.94 o 
  -3  13   4        1.77        1.94      0.85 o 
  -2  13   4        2.54        1.13      0.88 o 
  -1  13   4        0.35        1.16      0.71 o 
   0  13   4        2.60        2.20      0.78 o 
   1  13   4        3.14        3.47      1.00 o 
   2  13   4        3.98        2.97      0.64 o 
   3  13   4       12.19        8.92      1.81 o 
  -4  14   4        4.32        5.29      1.29 o 
  -3  14   4        4.64        5.34      0.89 o 
  -2  14   4        8.33        8.26      1.07 o 
  -1  14   4       25.86       25.72      1.89 o 
   0  14   4        9.42        9.26      1.02 o 
   1  14   4        5.38        4.67      0.80 o 
   2  14   4        2.57        2.34      1.51 o 
   3  14   4        1.69        2.32      2.33 o 
  -3  15   4        5.92        6.01      1.23 o 
  -2  15   4        0.26        1.94      1.36 o 
  -1  15   4        5.08        2.98      1.73 o 
   0  15   4        0.01        2.35      1.39 o 
   1  15   4        3.42        2.20      0.74 o 
   2  15   4        0.46        0.51      0.67 o 
  -1  16   4       19.09       23.87      2.34 o 
   0  16   4       12.25       14.78      1.90 o 
  -8   1   5        1.37        1.22      0.83 o 
  -7   1   5        1.80        2.06      0.88 o 
  -6   1   5       54.24       49.61      1.85 o 
  -5   1   5        0.01        0.53      0.31 o 
  -4   1   5      329.31      334.58      4.37 o 
  -3   1   5        1.35        3.48      0.60 o 
  -2   1   5      725.13      816.77     10.50 o 
  -1   1   5        0.82        0.41      0.41 o 
   0   1   5      697.05      790.67     11.46 o 
   1   1   5       70.11       74.80      1.55 o 
   2   1   5      347.70      372.45      4.69 o 
   3   1   5       53.42       52.64      2.06 o 
   4   1   5       48.33       42.78      2.31 o 
   5   1   5       19.00       12.00      4.37 o 
   6   1   5        3.64        3.51      1.24 o 
  -8   2   5        0.97        0.76      0.53 o 
  -7   2   5       11.24        9.68      1.96 o 
  -6   2   5        0.03        0.41      0.51 o 
  -5   2   5      160.39      153.19      2.99 o 
  -4   2   5        1.97        1.87      0.61 o 
  -3   2   5      215.59      231.25      2.86 o 
  -2   2   5       48.51       45.86      1.44 o 
  -1   2   5       75.51       70.76      1.25 o 
   0   2   5       53.80       49.19      1.91 o 
   1   2   5      145.23      143.71      1.99 o 
   2   2   5        1.54        2.44      0.55 o 
   3   2   5       32.29       33.15      1.16 o 
   4   2   5       11.87       12.13      1.02 o 
   5   2   5        1.62        0.91      0.60 o 
   6   2   5        1.20        0.38      0.76 o 
  -7   3   5        0.14        0.29      0.66 o 
  -6   3   5        7.13        9.22      1.19 o 
  -5   3   5       33.70       34.02      1.59 o 
  -4   3   5       55.65       56.61      1.49 o 
  -3   3   5       69.71       68.53      1.51 o 
  -2   3   5      613.22      621.12      6.07 o 
  -1   3   5       29.66       25.41      1.33 o 
   0   3   5      529.06      568.76      4.58 o 
   1   3   5      112.00      113.96      1.65 o 
   2   3   5       53.07       54.51      1.44 o 
   3   3   5        8.28        9.34      0.89 o 
   4   3   5       18.88       16.91      1.28 o 
   5   3   5        1.69        0.04      0.49 o 
   6   3   5        3.03        2.20      1.17 o 
  -7   4   5        0.05        0.41      0.75 o 
  -6   4   5        3.92        4.73      0.81 o 
  -5   4   5      148.71      133.18      2.37 o 
  -4   4   5        2.06        2.80      0.50 o 
  -3   4   5      238.99      233.63      3.98 o 
  -2   4   5      149.52      144.83      1.98 o 
  -1   4   5      164.19      157.93      2.67 o 
   0   4   5      132.38      129.87      1.81 o 
   1   4   5      380.50      392.88     12.94 o 
   2   4   5       10.61       10.40      1.01 o 
   3   4   5       52.56       49.81      1.65 o 
   4   4   5        8.48        9.28      0.85 o 
   5   4   5        2.02        0.86      0.94 o 
   6   4   5        0.15        1.22      1.14 o 
  -7   5   5        9.33       10.15      2.23 o 
  -6   5   5       42.36       33.40      1.78 o 
  -5   5   5       10.66        8.50      0.93 o 
  -4   5   5      125.37      122.49      3.07 o 
  -3   5   5       19.26       19.96      1.22 o 
  -2   5   5       17.96       19.45      1.02 o 
  -1   5   5       82.26       88.83      1.58 o 
   0   5   5      146.05      160.42      2.00 o 
   1   5   5       24.80       26.97      1.04 o 
   2   5   5      105.25      106.33      1.78 o 
   3   5   5        8.68        8.80      0.83 o 
   4   5   5        7.96        6.57      0.99 o 
   5   5   5        3.84        3.38      0.88 o 
   6   5   5        3.17        2.48      1.28 o 
  -7   6   5        8.78       13.37      3.71 o 
  -6   6   5        4.98        4.96      0.87 o 
  -5   6   5        2.08        2.12      0.48 o 
  -4   6   5        2.21        3.04      0.57 o 
  -3   6   5      178.19      187.52      2.71 o 
  -2   6   5       10.65       10.33      0.72 o 
  -1   6   5      278.23      286.76      3.64 o 
   0   6   5        0.58        0.87      0.62 o 
   1   6   5       13.97       12.21      0.95 o 
   2   6   5        4.98        5.99      0.86 o 
   3   6   5       33.84       28.48      1.84 o 
   4   6   5        1.43        1.74      0.87 o 
   5   6   5        5.69        5.55      1.22 o 
  -7   7   5        0.01       -0.43      0.68 o 
  -6   7   5        5.51        6.01      1.30 o 
  -5   7   5       10.15        9.99      1.44 o 
  -4   7   5       46.78       41.82      1.49 o 
  -3   7   5        4.11        6.08      0.85 o 
  -2   7   5      225.46      228.25      3.35 o 
  -1   7   5        6.65        6.05      0.72 o 
   0   7   5        7.82        6.64      0.69 o 
   1   7   5       12.16       12.13      0.99 o 
   2   7   5       15.97       15.51      1.08 o 
   3   7   5        1.29        1.12      0.44 o 
   4   7   5       26.30       24.16      2.05 o 
   5   7   5        1.54        1.98      0.69 o 
  -7   8   5        0.75        0.21      0.89 o 
  -6   8   5        6.07        4.16      1.03 o 
  -5   8   5        6.17        7.74      0.81 o 
  -4   8   5       12.79       10.35      0.81 o 
  -3   8   5       16.60       16.54      1.70 o 
  -2   8   5       12.12       12.97      1.07 o 
  -1   8   5        5.64        5.61      0.66 o 
   0   8   5        4.27        4.54      0.73 o 
   1   8   5       44.86       43.01      1.47 o 
   2   8   5       42.95       41.83      1.72 o 
   3   8   5        2.52        3.26      0.58 o 
   4   8   5        0.02       -0.09      0.91 o 
   5   8   5        0.00        1.18      0.68 o 
  -6   9   5        3.14        6.02      1.27 o 
  -5   9   5       10.96        8.78      1.36 o 
  -4   9   5       12.18       12.80      1.10 o 
  -3   9   5       10.09       10.06      0.91 o 
  -2   9   5       40.83       39.57      1.52 o 
  -1   9   5       42.49       47.42      1.87 o 
   0   9   5        3.74        3.92      0.79 o 
   1   9   5       24.50       24.97      1.92 o 
   2   9   5        9.97       11.28      1.27 o 
   3   9   5        3.73        5.20      1.18 o 
   4   9   5       22.49       29.71      5.45 o 
   5   9   5        5.67        4.44      2.27 o 
  -6  10   5        1.30        1.91      0.95 o 
  -5  10   5       17.94       15.67      1.96 o 
  -4  10   5        2.44        2.70      1.07 o 
  -3  10   5      153.13      160.01      3.32 o 
  -2  10   5      275.41      279.52      5.08 o 
  -1  10   5       43.94       42.38      1.39 o 
   0  10   5      189.15      193.90      4.10 o 
   1  10   5       14.37       14.94      1.43 o 
   2  10   5       32.68       33.31      1.94 o 
   3  10   5       42.31       44.76      3.99 o 
   4  10   5       73.57       84.35      7.93 o 
  -5  11   5       12.48       14.15      1.84 o 
  -4  11   5       26.18       27.14      2.46 o 
  -3  11   5        0.01        1.25      0.61 o 
  -2  11   5       73.75       79.46      2.18 o 
  -1  11   5       40.11       41.20      1.60 o 
   0  11   5      161.99      171.38      4.38 o 
   1  11   5        4.69        4.23      0.93 o 
   2  11   5       32.01       34.47      1.74 o 
   3  11   5        0.10        0.23      0.77 o 
   4  11   5        1.22        1.40      0.84 o 
  -5  12   5        0.37        0.63      0.69 o 
  -4  12   5       15.23       15.30      1.37 o 
  -3  12   5        2.08        2.17      0.83 o 
  -2  12   5        7.63        5.51      0.77 o 
  -1  12   5        2.71        2.26      0.86 o 
   0  12   5        0.21        0.13      0.71 o 
   1  12   5        0.43        0.50      0.68 o 
   2  12   5       17.83       17.36      2.42 o 
   3  12   5        2.88        3.50      1.08 o 
  -4  13   5       21.40       22.85      3.46 o 
  -3  13   5        0.57        2.79      0.82 o 
  -2  13   5       18.16       16.04      1.90 o 
  -1  13   5       18.25       17.69      1.63 o 
   0  13   5       10.08       12.54      1.33 o 
   1  13   5        0.56        1.62      0.78 o 
   2  13   5       10.11        9.37      2.09 o 
   3  13   5        1.12        2.41      0.95 o 
  -4  14   5       23.64       23.07      2.91 o 
  -3  14   5       16.05       19.68      2.67 o 
  -2  14   5       12.11       14.05      1.52 o 
  -1  14   5       24.23       26.49      2.08 o 
   0  14   5        4.51        3.10      0.75 o 
   1  14   5       12.86       14.14      1.93 o 
   2  14   5       13.73       11.20      1.69 o 
  -2  15   5       10.91       11.01      1.88 o 
  -1  15   5        1.85        2.58      1.22 o 
   0  15   5        4.67        3.78      1.16 o 
   1  15   5        1.41        0.95      0.69 o 
  -7   0   6        3.49        7.27      1.99 o 
  -6   0   6        5.14        7.98      1.94 o 
  -5   0   6       65.73       62.90      3.74 o 
  -4   0   6       17.18       19.52      2.03 o 
  -3   0   6       39.30       39.22      2.24 o 
  -2   0   6      566.12      592.73      8.42 o 
  -1   0   6        0.43        1.09      1.04 o 
   0   0   6      228.99      211.79     11.80 o 
   1   0   6       74.78       78.78      2.93 o 
   2   0   6      115.60      106.99      3.27 o 
   3   0   6       13.29       15.18      1.89 o 
   4   0   6       27.98       28.65      4.67 o 
   5   0   6        0.01        0.66      1.01 o 
  -7   1   6        1.03        1.16      0.72 o 
  -6   1   6        0.14        0.51      0.32 o 
  -5   1   6      270.02      279.59      5.81 o 
  -4   1   6       41.75       43.01      1.46 o 
  -3   1   6      226.26      234.33      3.56 o 
  -2   1   6        6.45        7.61      1.02 o 
  -1   1   6        1.64        1.06      0.67 o 
   0   1   6        4.88        6.05      0.73 o 
   1   1   6      745.53      845.20      9.37 o 
   2   1   6       59.67       62.63      2.09 o 
   3   1   6      185.32      196.33      3.92 o 
   4   1   6        2.60        2.32      0.57 o 
   5   1   6        0.56        0.81      0.63 o 
  -7   2   6        5.16        4.64      0.93 o 
  -6   2   6        8.23        8.35      1.51 o 
  -5   2   6        6.26        6.60      0.78 o 
  -4   2   6      154.12      164.11      3.72 o 
  -3   2   6        8.51        9.90      1.09 o 
  -2   2   6       34.55       41.18      1.52 o 
  -1   2   6      126.07      134.45      1.99 o 
   0   2   6        1.52        1.48      0.50 o 
   1   2   6       10.73       12.34      0.95 o 
   2   2   6      267.44      284.96      6.43 o 
   3   2   6        6.62       11.21      1.01 o 
   4   2   6        0.09        1.00      1.01 o 
   5   2   6        3.76        3.76      1.51 o 
  -7   3   6       20.85       20.07      3.46 o 
  -6   3   6        5.48        4.50      0.99 o 
  -5   3   6        2.74        2.15      0.40 o 
  -4   3   6        1.02        0.95      0.65 o 
  -3   3   6       26.81       28.15      1.27 o 
  -2   3   6       49.84       56.20      1.85 o 
  -1   3   6      408.64      447.52      5.84 o 
   0   3   6       27.79       32.86      1.35 o 
   1   3   6       21.00       20.58      1.24 o 
   2   3   6        9.47        9.50      0.98 o 
   3   3   6       13.49       16.37      1.14 o 
   4   3   6       10.75       11.98      1.10 o 
  -7   4   6        3.09        3.84      0.95 o 
  -6   4   6        0.09        0.42      0.74 o 
  -5   4   6        2.73        3.11      0.58 o 
  -4   4   6       34.29       38.53      1.66 o 
  -3   4   6        0.10        0.05      0.51 o 
  -2   4   6        7.39        7.67      1.04 o 
  -1   4   6        3.01        2.83      0.65 o 
   0   4   6       11.50       10.76      1.04 o 
   1   4   6        1.58        1.34      0.58 o 
   2   4   6        0.93        0.88      0.36 o 
   3   4   6        0.40        0.62      0.38 o 
   4   4   6        7.38        7.00      1.64 o 
   5   4   6        0.07        0.64      1.16 o 
  -7   5   6        7.25        6.55      1.44 o 
  -6   5   6        0.02        0.70      0.55 o 
  -5   5   6       17.20       13.74      1.33 o 
  -4   5   6        0.00        0.51      0.41 o 
  -3   5   6       18.11       23.07      1.52 o 
  -2   5   6        6.24        7.60      0.92 o 
  -1   5   6       61.99       70.20      2.19 o 
   0   5   6        0.00        0.66      0.61 o 
   1   5   6       34.22       39.03      1.66 o 
   2   5   6        2.50        2.01      0.67 o 
   3   5   6        2.15        1.61      0.43 o 
   4   5   6        0.76        0.48      0.82 o 
   5   5   6        1.24        0.67      1.00 o 
  -7   6   6        1.17        1.54      0.75 o 
  -6   6   6       23.99       20.31      2.06 o 
  -5   6   6       12.11       10.20      1.14 o 
  -4   6   6       36.75       36.26      2.00 o 
  -3   6   6        0.10        1.27      0.57 o 
  -2   6   6       22.27       25.58      1.69 o 
  -1   6   6        7.80        8.19      0.94 o 
   0   6   6       71.50       81.09      1.71 o 
   1   6   6        9.13        8.79      0.95 o 
   2   6   6       94.35       97.06      2.10 o 
   3   6   6        0.01        0.16      0.54 o 
   4   6   6        9.35        8.48      1.26 o 
   5   6   6        0.19        1.59      0.77 o 
  -7   7   6        1.07        1.70      0.80 o 
  -6   7   6        2.61        0.93      0.45 o 
  -5   7   6       13.50       11.27      1.15 o 
  -4   7   6        9.68        8.32      1.08 o 
  -3   7   6        0.89        0.23      0.59 o 
  -2   7   6       10.08        9.42      1.00 o 
  -1   7   6        0.05        0.90      0.73 o 
   0   7   6       15.61       17.24      1.31 o 
   1   7   6       79.81       80.58      1.95 o 
   2   7   6       26.53       28.00      1.90 o 
   3   7   6       18.56       18.01      2.10 o 
   4   7   6        0.34        1.97      0.82 o 
   5   7   6        0.19       -0.52      1.18 o 
  -6   8   6        3.61        3.71      1.13 o 
  -5   8   6        0.67        0.87      0.77 o 
  -4   8   6        3.54        4.02      0.69 o 
  -3   8   6       44.59       45.03      1.59 o 
  -2   8   6      196.37      194.31      4.54 o 
  -1   8   6       60.39       55.76      1.64 o 
   0   8   6      118.01      122.36      2.41 o 
   1   8   6        0.20        0.64      0.55 o 
   2   8   6        3.44        4.31      1.00 o 
   3   8   6       15.48       19.32      3.02 o 
   4   8   6       32.53       36.35      5.34 o 
  -6   9   6        3.68        5.05      1.30 o 
  -5   9   6       69.04       65.97      2.72 o 
  -4   9   6       19.03       19.36      1.21 o 
  -3   9   6       51.91       54.07      1.95 o 
  -2   9   6      144.10      149.50      3.48 o 
  -1   9   6        0.01        0.87      0.73 o 
   0   9   6       20.92       23.65      1.49 o 
   1   9   6       41.41       46.81      2.03 o 
   2   9   6       19.85       19.03      1.64 o 
   3   9   6        6.36        4.45      1.26 o 
   4   9   6       30.59       29.89      5.27 o 
  -6  10   6        0.72        1.48      1.12 o 
  -5  10   6       10.92       13.41      1.96 o 
  -4  10   6       17.85       15.25      1.72 o 
  -3  10   6        3.34        2.77      0.59 o 
  -2  10   6        8.00       10.43      0.93 o 
  -1  10   6        0.37        0.92      0.65 o 
   0  10   6        3.73        4.43      0.94 o 
   1  10   6       13.75       13.13      1.42 o 
   2  10   6       13.15       11.37      1.49 o 
   3  10   6        3.52        2.96      2.01 o 
   4  10   6        3.52        3.53      1.02 o 
  -5  11   6       23.32       25.24      4.83 o 
  -4  11   6        5.97        8.31      1.05 o 
  -3  11   6       53.88       56.24      3.42 o 
  -2  11   6        0.61        1.64      0.63 o 
  -1  11   6      206.58      219.98      2.33 o 
   0  11   6       42.49       51.71      1.92 o 
   1  11   6       39.54       40.45      2.95 o 
   2  11   6        8.35        8.59      1.09 o 
   3  11   6        7.29        7.41      2.06 o 
  -5  12   6        1.65        2.28      0.94 o 
  -4  12   6       14.86       16.68      1.34 o 
  -3  12   6        0.62        1.97      0.66 o 
  -2  12   6        0.09        0.83      0.50 o 
  -1  12   6       11.73       11.13      1.38 o 
   0  12   6        1.69        1.15      0.75 o 
   1  12   6       18.20       15.42      1.55 o 
   2  12   6        5.78        6.96      1.12 o 
   3  12   6        0.09        0.67      0.88 o 
  -4  13   6        0.90        1.25      0.84 o 
  -3  13   6        3.80        3.09      0.73 o 
  -2  13   6        0.72        0.92      1.26 o 
  -1  13   6        3.24        2.92      0.80 o 
   0  13   6        4.31        2.68      0.63 o 
   1  13   6        0.07        0.08      0.55 o 
   2  13   6        1.18        1.29      1.82 o 
  -3  14   6        2.92        2.22      1.02 o 
  -2  14   6        0.00        1.36      0.78 o 
  -1  14   6       10.67        9.95      1.78 o 
   0  14   6        0.58        0.82      0.66 o 
   1  14   6        4.23        2.38      0.88 o 
  -7   1   7        0.04        0.61      0.70 o 
  -6   1   7        7.16        7.70      1.00 o 
  -5   1   7        6.25        5.25      0.83 o 
  -4   1   7       81.72       81.16      2.12 o 
  -3   1   7       10.01       12.10      1.36 o 
  -2   1   7      128.81      130.68      2.37 o 
  -1   1   7        7.78       11.69      1.09 o 
   0   1   7      146.70      158.64      2.72 o 
   1   1   7       17.90       20.65      1.46 o 
   2   1   7      171.27      187.19      3.82 o 
   3   1   7       14.38       14.64      1.23 o 
   4   1   7       49.52       52.82      5.36 o 
   5   1   7        2.91        2.02      0.91 o 
  -7   2   7        8.63        7.98      1.83 o 
  -6   2   7       29.94       30.33      2.27 o 
  -5   2   7        0.00        0.92      0.66 o 
  -4   2   7      144.54      141.45      2.69 o 
  -3   2   7        2.04        2.11      0.59 o 
  -2   2   7      112.56      115.86      2.79 o 
  -1   2   7       80.48       75.41      1.66 o 
   0   2   7       40.81       43.37      1.54 o 
   1   2   7       12.31       12.45      1.08 o 
   2   2   7       31.45       30.67      1.79 o 
   3   2   7        0.00        0.24      0.52 o 
   4   2   7        4.01        3.46      0.73 o 
   5   2   7        1.85        1.53      1.11 o 
  -7   3   7        1.64        0.83      0.65 o 
  -6   3   7        0.94        1.01      0.53 o 
  -5   3   7       23.56       25.36      1.81 o 
  -4   3   7       78.23       73.42      1.96 o 
  -3   3   7       26.91       27.05      1.33 o 
  -2   3   7       13.88       15.97      1.25 o 
  -1   3   7        1.36        1.11      0.42 o 
   0   3   7        0.54        0.67      0.65 o 
   1   3   7       13.67       14.34      1.25 o 
   2   3   7       17.09       12.81      1.01 o 
   3   3   7        6.79        7.51      0.79 o 
   4   3   7        0.17        1.13      0.57 o 
   5   3   7        0.19        0.70      1.20 o 
  -7   4   7        0.57        0.44      0.99 o 
  -6   4   7        0.21        0.08      0.74 o 
  -5   4   7       13.60       11.38      1.18 o 
  -4   4   7       26.81       23.53      1.64 o 
  -3   4   7       25.86       25.84      1.52 o 
  -2   4   7        0.44        0.28      0.68 o 
  -1   4   7        5.59        8.40      0.99 o 
   0   4   7        0.67        1.70      0.48 o 
   1   4   7       10.97        9.86      0.84 o 
   2   4   7       12.26       11.26      1.00 o 
   3   4   7       14.88       15.57      1.36 o 
   4   4   7        0.39        0.82      0.76 o 
   5   4   7        0.12        1.84      1.56 o 
  -7   5   7        2.09        3.01      0.67 o 
  -6   5   7        8.35        7.13      1.04 o 
  -5   5   7       21.43       17.22      1.49 o 
  -4   5   7        2.67        2.29      0.83 o 
  -3   5   7        1.23        1.48      0.58 o 
  -2   5   7        3.50        4.16      0.71 o 
  -1   5   7       19.27       20.22      1.67 o 
   0   5   7        5.80        6.28      0.80 o 
   1   5   7       10.91       10.19      0.96 o 
   2   5   7        3.68        4.97      0.76 o 
   3   5   7        4.97        2.45      0.74 o 
   4   5   7        0.47        0.59      0.77 o 
  -7   6   7        7.12        6.36      1.89 o 
  -6   6   7        1.53        1.20      0.63 o 
  -5   6   7       11.42       11.06      1.21 o 
  -4   6   7       29.30       29.45      1.70 o 
  -3   6   7       14.83       13.49      1.28 o 
  -2   6   7        3.56        5.31      0.73 o 
  -1   6   7       72.29       68.78      2.07 o 
   0   6   7        2.70        2.75      0.72 o 
   1   6   7       30.89       32.96      1.96 o 
   2   6   7       21.03       19.57      1.42 o 
   3   6   7       18.66       24.41      2.54 o 
   4   6   7        0.04        1.21      0.99 o 
  -6   7   7        0.45        0.67      0.45 o 
  -5   7   7        0.51        0.87      0.53 o 
  -4   7   7        2.27        2.93      0.74 o 
  -3   7   7       20.93       21.26      1.53 o 
  -2   7   7        1.83        2.37      0.78 o 
  -1   7   7       59.89       55.84      1.99 o 
   0   7   7        0.56        0.73      0.51 o 
   1   7   7        2.10        3.73      0.60 o 
   2   7   7        3.65        2.41      0.66 o 
   3   7   7        0.61        0.99      1.22 o 
   4   7   7        2.17        1.56      1.08 o 
  -6   8   7        1.87        1.66      0.74 o 
  -5   8   7        1.54        1.24      0.66 o 
  -4   8   7        7.52        8.17      1.01 o 
  -3   8   7        0.03        0.61      0.58 o 
  -2   8   7      155.17      161.95      3.82 o 
  -1   8   7       14.67       14.64      1.37 o 
   0   8   7       34.21       31.52      1.66 o 
   1   8   7        2.14        2.60      0.90 o 
   2   8   7        1.07        1.11      0.61 o 
   3   8   7        3.42        2.40      1.12 o 
   4   8   7       12.53       13.84      2.09 o 
  -6   9   7        0.03        1.52      0.85 o 
  -5   9   7        3.20        4.83      1.72 o 
  -4   9   7       30.45       26.74      2.02 o 
  -3   9   7       19.24       19.70      1.36 o 
  -2   9   7        4.05        2.99      1.03 o 
  -1   9   7       49.55       51.23      2.13 o 
   0   9   7        0.07        0.49      0.64 o 
   1   9   7        0.31        0.88      0.66 o 
   2   9   7       17.24       14.90      1.49 o 
   3   9   7        6.93       11.18      2.12 o 
  -5  10   7        0.28        1.19      0.63 o 
  -4  10   7        2.04        3.31      0.70 o 
  -3  10   7        0.38        1.22      0.61 o 
  -2  10   7        7.39        6.05      0.93 o 
  -1  10   7       77.93       80.78      2.23 o 
   0  10   7        4.39        3.95      0.81 o 
   1  10   7       24.48       26.86      2.49 o 
   2  10   7        9.11       10.41      1.68 o 
   3  10   7        1.33        1.63      1.20 o 
  -5  11   7       13.62       12.73      2.11 o 
  -4  11   7       11.99       11.17      1.01 o 
  -3  11   7        3.53        4.55      0.74 o 
  -2  11   7        1.80        1.99      0.66 o 
  -1  11   7        1.25        1.84      0.59 o 
   0  11   7       25.68       23.26      1.64 o 
   1  11   7       12.27       12.24      1.37 o 
   2  11   7        0.11        0.70      0.90 o 
  -4  12   7        1.19        1.99      0.70 o 
  -3  12   7        1.83        2.44      0.79 o 
  -2  12   7       13.00       11.19      2.57 o 
  -1  12   7       26.30       27.53      1.94 o 
   0  12   7        7.78        8.88      1.14 o 
   1  12   7        4.76        5.02      0.98 o 
   2  12   7        1.46        2.08      0.95 o 
  -3  13   7        0.42        1.26      0.55 o 
  -2  13   7        0.27        1.19      1.40 o 
  -1  13   7        0.18        0.06      0.63 o 
   0  13   7        3.36        2.44      1.33 o 
   1  13   7        0.51        1.92      1.55 o 
  -7   0   8      104.92      110.76     11.33 o 
  -6   0   8        7.80        9.07      1.40 o 
  -5   0   8       43.07       50.14      2.25 o 
  -4   0   8        9.35       11.18      2.32 o 
  -3   0   8       94.65       87.00      3.59 o 
  -2   0   8       26.23       24.27      2.29 o 
  -1   0   8      720.52      798.89     53.19 o 
   0   0   8       21.69       23.79      1.96 o 
   1   0   8       80.87       80.26      3.01 o 
   2   0   8       15.44       17.52      1.73 o 
   3   0   8        2.62        1.11      0.73 o 
   4   0   8        1.26        1.92      1.47 o 
  -7   1   8        0.05        0.94      1.07 o 
  -6   1   8        0.46        0.44      0.42 o 
  -5   1   8        1.78        1.51      0.44 o 
  -4   1   8      239.01      254.46      3.10 o 
  -3   1   8       11.43       13.22      1.38 o 
  -2   1   8       34.63       36.96      1.79 o 
  -1   1   8       19.76       20.57      1.39 o 
   0   1   8        0.56        1.04      0.66 o 
   1   1   8        9.30        9.19      1.12 o 
   2   1   8      164.96      175.86      7.19 o 
   3   1   8        0.92        2.09      0.79 o 
   4   1   8       12.63       11.15      1.88 o 
  -7   2   8        0.00        1.23      0.71 o 
  -6   2   8        0.16        0.25      0.34 o 
  -5   2   8      107.96      107.23      2.58 o 
  -4   2   8        0.09        1.22      0.68 o 
  -3   2   8      310.94      330.07      9.60 o 
  -2   2   8        0.21        0.75      0.69 o 
  -1   2   8       31.83       28.24      1.80 o 
   0   2   8        0.12        1.39      0.44 o 
   1   2   8      120.33      127.11      2.79 o 
   2   2   8        5.47        4.43      0.65 o 
   3   2   8       97.73      104.75      6.57 o 
   4   2   8        1.28        0.44      0.71 o 
  -7   3   8        2.80        1.86      0.84 o 
  -6   3   8       37.85       42.31      2.88 o 
  -5   3   8       16.95       16.35      1.60 o 
  -4   3   8        3.51        3.88      0.88 o 
  -3   3   8       38.06       35.93      2.19 o 
  -2   3   8      112.94      109.95      2.44 o 
  -1   3   8       29.01       30.06      1.88 o 
   0   3   8      189.06      200.29      5.15 o 
   1   3   8       27.45       28.44      1.86 o 
   2   3   8        9.79       11.92      1.23 o 
   3   3   8       19.65       18.37      1.37 o 
   4   3   8       10.65        9.27      2.35 o 
  -6   4   8        0.05        0.82      0.49 o 
  -5   4   8       17.00       16.50      1.59 o 
  -4   4   8        1.03        1.23      0.58 o 
  -3   4   8       15.48       13.34      1.37 o 
  -2   4   8        1.72        1.27      0.61 o 
  -1   4   8      117.06      113.45      3.36 o 
   0   4   8        7.59        7.22      0.84 o 
   1   4   8       60.92       60.57      2.64 o 
   2   4   8        0.04        0.49      0.41 o 
   3   4   8        9.42        9.24      0.84 o 
   4   4   8        0.36        0.49      0.88 o 
  -6   5   8        0.07        0.62      0.62 o 
  -5   5   8        1.10        1.23      0.75 o 
  -4   5   8        8.32        9.73      1.08 o 
  -3   5   8        3.20        2.18      0.66 o 
  -2   5   8       35.54       31.94      1.96 o 
  -1   5   8       28.70       28.62      1.60 o 
   0   5   8       10.68        8.91      1.13 o 
   1   5   8        9.63        9.92      1.04 o 
   2   5   8        1.28        1.32      0.59 o 
   3   5   8        1.86        3.69      1.24 o 
   4   5   8        1.18        1.09      0.75 o 
  -6   6   8        0.57       -0.06      0.72 o 
  -5   6   8        6.02        4.82      0.83 o 
  -4   6   8        2.35        2.97      0.86 o 
  -3   6   8        0.16        0.37      0.72 o 
  -2   6   8        3.34        1.91      0.78 o 
  -1   6   8        5.31        6.67      0.83 o 
   0   6   8        5.07        5.43      0.89 o 
   1   6   8        9.01        9.78      1.08 o 
   2   6   8        0.04        0.93      0.52 o 
   3   6   8        7.93        6.94      2.08 o 
  -6   7   8        4.89        4.46      0.96 o 
  -5   7   8        2.05        1.19      0.43 o 
  -4   7   8       69.03       63.70      3.53 o 
  -3   7   8        4.85        3.63      0.59 o 
  -2   7   8       16.22       13.33      1.30 o 
  -1   7   8        0.92        0.72      0.55 o 
   0   7   8       21.89       19.96      1.51 o 
   1   7   8       11.49       10.38      1.10 o 
   2   7   8       52.49       49.49      2.10 o 
   3   7   8        2.09        3.29      1.24 o 
  -5   8   8        0.07        0.13      0.38 o 
  -4   8   8       10.39        9.60      1.25 o 
  -3   8   8        6.99        6.74      0.92 o 
  -2   8   8       56.69       57.58      2.12 o 
  -1   8   8       88.61       92.93      3.61 o 
   0   8   8       25.85       23.71      1.46 o 
   1   8   8        7.20        7.33      1.17 o 
   2   8   8        9.34        8.33      1.26 o 
   3   8   8        0.71        0.78      0.89 o 
  -5   9   8        0.53        1.42      0.53 o 
  -4   9   8       11.03        9.37      1.16 o 
  -3   9   8       17.89       14.73      1.37 o 
  -2   9   8       13.59       11.38      1.21 o 
  -1   9   8       23.92       21.42      1.67 o 
   0   9   8       21.08       18.82      2.01 o 
   1   9   8        2.84        2.08      0.82 o 
   2   9   8        0.70        1.55      0.71 o 
  -4  10   8        3.44        4.05      0.89 o 
  -3  10   8       10.40        8.12      1.04 o 
  -2  10   8        0.02        1.32      0.75 o 
  -1  10   8        4.77        5.53      0.68 o 
   0  10   8       10.85       11.54      1.71 o 
   1  10   8        1.58        2.01      0.71 o 
   2  10   8        1.37        2.98      1.33 o 
  -4  11   8        0.20        1.84      0.73 o 
  -3  11   8        0.10        1.38      0.76 o 
  -2  11   8        4.28        4.56      0.71 o 
  -1  11   8        4.93        6.46      1.04 o 
   0  11   8        9.12        9.21      1.44 o 
   1  11   8       16.77       19.10      2.60 o 
  -3  12   8        0.71        0.24      0.46 o 
  -2  12   8        2.55        1.13      0.94 o 
  -1  12   8        5.77        3.17      0.93 o 
   0  12   8       27.51       27.22      2.66 o 
  -6   1   9        0.20        0.47      0.46 o 
  -5   1   9       55.34       56.56      2.74 o 
  -4   1   9        6.61        4.95      1.26 o 
  -3   1   9      156.62      171.54      2.99 o 
  -2   1   9       12.67       12.04      1.41 o 
  -1   1   9      106.21      108.56      2.90 o 
   0   1   9       14.04       15.42      1.24 o 
   1   1   9       65.49       68.87      2.06 o 
   2   1   9        8.52        8.15      1.09 o 
   3   1   9       39.63       37.71      4.02 o 
  -6   2   9       11.58       10.12      1.44 o 
  -5   2   9       12.60       11.73      1.38 o 
  -4   2   9        1.88        2.00      0.63 o 
  -3   2   9       16.00       14.61      1.52 o 
  -2   2   9        0.48        0.78      0.61 o 
  -1   2   9        4.52        4.79      0.80 o 
   0   2   9       11.28       11.42      1.23 o 
   1   2   9        1.40        1.37      0.69 o 
   2   2   9        3.33        2.13      0.52 o 
   3   2   9        0.36        1.00      0.44 o 
  -6   3   9        0.59        0.95      0.53 o 
  -5   3   9        1.66        1.17      0.52 o 
  -4   3   9       16.10       16.37      1.56 o 
  -3   3   9       27.08       31.16      1.71 o 
  -2   3   9        6.10        7.54      1.02 o 
  -1   3   9        2.31        1.53      0.48 o 
   0   3   9        2.10        2.55      0.66 o 
   1   3   9        0.05        0.63      0.49 o 
   2   3   9        2.67        3.02      0.78 o 
   3   3   9        7.54        5.55      1.01 o 
  -6   4   9        0.56        1.08      0.76 o 
  -5   4   9        0.94        1.47      0.68 o 
  -4   4   9       72.95       70.83      3.99 o 
  -3   4   9        1.03        1.96      0.69 o 
  -2   4   9       33.03       36.38      2.35 o 
  -1   4   9        2.33        2.53      0.56 o 
   0   4   9        0.05        0.26      0.56 o 
   1   4   9        0.02        0.58      0.60 o 
   2   4   9       18.26       16.23      1.70 o 
   3   4   9        0.28        0.66      0.64 o 
  -6   5   9        0.44        0.58      0.80 o 
  -5   5   9        0.92        0.09      0.64 o 
  -4   5   9        9.22        7.68      1.18 o 
  -3   5   9       28.00       30.81      1.92 o 
  -2   5   9        0.15        1.00      0.63 o 
  -1   5   9        0.61        1.44      0.79 o 
   0   5   9        0.18        1.00      0.66 o 
   1   5   9        0.51        0.83      0.56 o 
   2   5   9        4.23        3.78      0.79 o 
   3   5   9        3.75        3.20      1.28 o 
  -5   6   9        9.97        7.30      1.29 o 
  -4   6   9       12.22       12.90      1.29 o 
  -3   6   9       10.34       11.33      1.27 o 
  -2   6   9       44.68       46.16      2.41 o 
  -1   6   9        0.97        2.09      0.49 o 
   0   6   9       56.91       57.38      3.47 o 
   1   6   9        5.12        3.55      0.72 o 
   2   6   9        4.12        3.04      0.86 o 
  -5   7   9        1.59        1.11      0.58 o 
  -4   7   9        2.07        1.49      0.52 o 
  -3   7   9        4.40        5.59      0.85 o 
  -2   7   9       13.59       12.19      1.31 o 
  -1   7   9       24.09       24.32      2.08 o 
   0   7   9        9.73        8.20      0.94 o 
   1   7   9        4.20        2.60      1.04 o 
   2   7   9        1.62        1.66      0.73 o 
  -5   8   9        0.99        0.99      0.68 o 
  -4   8   9        1.50        2.17      0.44 o 
  -3   8   9        6.16        5.46      0.84 o 
  -2   8   9        0.02        1.23      0.68 o 
  -1   8   9       55.11       56.51      2.67 o 
   0   8   9        0.59        2.28      0.67 o 
   1   8   9        6.61        5.99      1.20 o 
   2   8   9        0.01       -0.37      1.22 o 
  -4   9   9        2.54        2.08      0.47 o 
  -3   9   9       13.06       10.24      1.13 o 
  -2   9   9       13.78       10.58      1.21 o 
  -1   9   9        2.38        2.21      0.70 o 
   0   9   9       18.35       17.53      1.64 o 
   1   9   9        0.35        1.00      0.55 o 
  -3  10   9       10.85       10.60      1.28 o 
  -2  10   9        1.82        2.47      0.63 o 
  -1  10   9        0.05        0.74      0.46 o 
   0  10   9        7.98        8.06      1.56 o 
  -2  11   9        0.05        1.28      0.72 o 
  -1  11   9        0.52        0.86      0.73 o 
  -5   0  10       17.55       16.29      2.26 o 
  -4   0  10        0.42        1.68      1.13 o 
  -3   0  10       45.92       46.60      4.68 o 
  -2   0  10        7.05        6.49      1.24 o 
  -1   0  10        5.17        5.98      1.31 o 
   0   0  10       57.57       58.23      4.64 o 
   1   0  10        1.22        2.96      1.05 o 
   2   0  10        0.44        1.95      0.79 o 
  -5   1  10        0.31        0.57      0.66 o 
  -4   1  10        0.13        1.08      0.60 o 
  -3   1  10       43.94       48.74      3.41 o 
  -2   1  10        3.63        2.91      0.97 o 
  -1   1  10        1.54        0.50      0.69 o 
   0   1  10       18.03       18.19      1.70 o 
   1   1  10        0.07        0.47      0.41 o 
   2   1  10        0.00        1.26      0.62 o 
  -5   2  10        1.09        1.22      0.69 o 
  -4   2  10       33.59       30.41      2.03 o 
  -3   2  10        1.19        2.11      0.77 o 
  -2   2  10       25.92       23.96      2.10 o 
  -1   2  10        1.56        0.98      0.50 o 
   0   2  10        0.11        0.15      0.67 o 
   1   2  10        0.00        0.67      0.37 o 
   2   2  10       11.43        7.69      1.25 o 
  -5   3  10        6.97        7.97      1.17 o 
  -4   3  10       23.18       22.64      1.91 o 
  -3   3  10        0.35        1.44      0.92 o 
  -2   3  10       22.35       24.36      2.23 o 
  -1   3  10       12.39       11.80      1.30 o 
   0   3  10        1.70        1.63      0.57 o 
   1   3  10       10.54       11.20      1.26 o 
   2   3  10        6.38        4.12      0.77 o 
  -5   4  10        0.01        0.67      0.72 o 
  -4   4  10        3.84        3.28      0.75 o 
  -3   4  10        3.60        3.16      0.84 o 
  -2   4  10        2.36        2.39      1.05 o 
  -1   4  10        1.33        0.83      0.74 o 
   0   4  10       13.33        9.69      1.04 o 
   1   4  10        4.28        4.78      0.89 o 
   2   4  10        6.27        3.09      0.70 o 
  -5   5  10        0.20        0.40      0.46 o 
  -4   5  10        1.32        1.57      0.80 o 
  -3   5  10        0.17        0.98      0.61 o 
  -2   5  10        1.08        2.11      0.63 o 
  -1   5  10        2.65        1.94      0.57 o 
   0   5  10        7.29        4.89      0.92 o 
   1   5  10        0.03        0.81      0.56 o 
  -4   6  10        3.68        3.11      0.85 o 
  -3   6  10        0.00        1.41      0.62 o 
  -2   6  10        0.40        0.70      0.47 o 
  -1   6  10        1.22        1.02      0.55 o 
   0   6  10        0.92        1.59      0.46 o 
   1   6  10        0.88        0.45      0.54 o 
  -4   7  10        0.45        0.20      0.59 o 
  -3   7  10        3.85        3.55      0.81 o 
  -2   7  10        1.04        0.72      0.53 o 
  -1   7  10        6.80        6.93      0.95 o 
   0   7  10        0.06        0.85      0.46 o 
   1   7  10        0.03        0.14      0.47 o 
  -3   8  10       10.30       10.92      1.32 o 
  -2   8  10        6.93        7.39      1.20 o 
  -1   8  10        9.99        8.72      1.19 o 
   0   8  10       18.92       19.11      3.75 o 
  -2   9  10        3.93        3.47      0.78 o 
  -1   9  10        4.45        3.70      0.87 o 
  -4   1  11        3.91        4.09      0.82 o 
  -3   1  11        6.64        6.32      1.04 o 
  -2   1  11        4.03        4.86      0.80 o 
  -1   1  11        6.83        6.36      0.94 o 
   0   1  11        0.05        1.11      0.46 o 
   1   1  11        3.96        2.40      0.74 o 
  -4   2  11        0.03        0.65      0.65 o 
  -3   2  11       20.37       18.67      2.40 o 
  -2   2  11        0.23        1.10      0.77 o 
  -1   2  11        5.31        3.72      0.86 o 
   0   2  11        0.00        1.37      0.41 o 
  -4   3  11       32.40       26.67      2.46 o 
  -3   3  11        0.00        1.22      0.73 o 
  -2   3  11       45.53       54.25      4.00 o 
  -1   3  11        0.00        0.95      0.83 o 
   0   3  11        3.95        4.87      0.93 o 
  -4   4  11        0.17        1.15      0.75 o 
  -3   4  11       17.02       16.02      1.60 o 
  -2   4  11        1.10        2.08      0.70 o 
  -1   4  11        0.25        0.82      0.52 o 
   0   4  11        0.44        1.49      0.65 o 
  -3   5  11        1.60        0.89      0.45 o 
  -2   5  11        0.27        0.97      0.59 o 
  -1   5  11        0.01        1.58      0.49 o 
  -2   6  11        0.80        0.98      0.69 o 
  -1   6  11        2.93        4.19      1.21 o 
                                                 
